# Supplementary material for: Effect of Particulate Matter 2.5 on Fetal Growth in Male and Preterm Infants through Oxidative Stress
Source: Antioxidants (Basel). 2023 Oct 26;12(11):1916. doi: 10.3390/antiox12111916 (PMC10669397; doi:10.3390/antiox12111916)
Supplement: Supplementary file 1 [file antioxidants-12-01916-s001.zip]

Archive with 1 entries (1 files):
- antioxidants-2646911-supplementary.pdf
